# Supplementary material for: Envirotyping within a multi-environment trial allowed identifying genetic determinants of winter oilseed rape yield stability
Source: Theor Appl Genet. 2024 Jun 19;137(7):164. doi: 10.1007/s00122-024-04664-3 (PMC11186914; doi:10.1007/s00122-024-04664-3)
Supplement: Supplementary file 1 — Supplementary file1 (XLSX 1109 KB) [file 122_2024_4664_MOESM1_ESM.xlsx]

## Sheet: Supp Data 1
Corlouer et al.
Supplemental Data 1. Description of the multi-environment trials used in this study, MET-47 and MET-22.
Year(a)	Location(b)	Latitude	Longitude	Environment name(c)	Nitrogen(d)	Population(e)	MET(f)	Seed yield(g)	NNI (h)	Envirotype (i)
2010-2011	Le Rheu	48.1392	-1.79978	LR11_N-	N- (40U)	AM	MET-47	32.7	0.84	-
				LR11_N+	N+ (130U)	AM	MET-47	42.8	0.94	-
	Mondonville	43.7825	1.34139	Md11_N-	N- (30U)	AM	MET-47	27.2	0.76	-
				Md11_N+	N+ (120U)	AM	MET-47	29.2	1.07	-
2011-2012	Le Rheu	48.1392	-1.79978	LR12_N-	N- (0U)	AM	MET-47	34	0.86	-
				LR12_N+	N+ (80U)	AM	MET-47	33.3	1.13	-
2012-2013	Le Rheu	48.1392	-1.79978	LR13_N-	N- (0 U)	AM	MET-47	29.6	0.79	-
				LR13_N+	N+ (80U)	AM	MET-47	33.6	1.04	-
2013-2014	Châteauroux	46.9142	1.75658	Ch14_N-	N- (40U)	AM/P173	MET-47/22	21.8	0.99	ED
				Ch14_N+	N+ (140U)	AM/P173	MET-47/22	29.4	1.56	EB
	Prémesques	50.6656	2.92667	Pre14_N-	N- (50U)	AM/P173	MET-47/22	12.9	0.69	ED
				Pre14_N+	N+ (170U)	AM/P173	MET-47/22	24.4	1.05	ED
	Selommes	47.4432	1.14943	Sel14_N-	N- (80U)	AM/P173	MET-47/22	31.2	-	EB
				Sel14_N+	N+ (160U)	AM/P173	MET-47/22	34.4	-	EB
	Verpillères	49.6636	2.83444	Ver14_N-	N- (30U)	AM/P173	MET-47/22	26.8	0.82	EC
				Ver14_N+	N+ (90U)	AM/P173	MET-47/22	35.7	1.12	EB
2014-2015	Dijon	47.2305	5.10036	Dij15_N-	N- (60U)	AM/P173	MET-47/22	39	1.15	EA
				Dij15_N+	N+ (140U)	AM/P173	MET-47/22	49.7	1.3	EA
	Le Rheu	48.1392	-1.79978	LR15_N-	N- (OU)	AM/P173	MET-47/22	30.3	0.77	EC
				LR15_N+	N+ (40U)	AM/P173	MET-47/22	32.2	0.9	EC
	Mondonville	43.7825	1.34139	Md15_N-	N- (50U)	AM/P173	MET-47/22	23.9	0.89	EC
				Md15_N+	N+ -120U)	AM/P173	MET-47/22	29.2	1.2	EC
	Prémesques	50.6656	2.92667	Pre15_N-	N- (75U)	AM/P173	MET-47/22	31.2	-	EB
				Pre15_N+	N+ (175U)	AM/P173	MET-47/22	40.2	-	EB
	Selommes	47.4432	1.14943	Sel15_N-	N- (80U)	AM/P173	MET-47/22	23.1	-	ED
				Sel15_N+	N+ (160U)	AM/P173	MET-47/22	25.7	-	EB
	Verpillères	49.6636	2.83444	Ver15_N-	N- (50U)	AM/P173	MET-47/22	24.5	0.97	EB
				Ver15_N+	N+ (130U)	AM/P173	MET-47/22	36	1.25	EA
	Yébles	48.6242	2.76417	Yeb15_N-	N- (35U)	AM/P173	MET-47/22	27.8	0.85	EC
				Yeb15_N+	N+ (150U)	AM/P173	MET-47/22	38.2	1.44	EA
2015-2016	Le Rheu	48.1392	-1.79978	LR16_N-	N- (0U)	AM	MET-47	31.7	1.04	-
				LR16_N+	N+ (170U)	AM	MET-47	32.6	1.02	-
2017-2018	Autainville	47.888	1.45042	Aut18_N-	N- (30U)	AM	MET-47	24.8	0.81	-
	Blois	47.749	1.22563	Blo18_N-	N- (0U)	AM	MET-47	16.9	0.63	-
				Blo18_N+	N+ (150U)	AM	MET-47	32	1.15	-
	Chartres	48.3365	1.30419	Chr18_N-	N- (170U)	AM	MET-47	40.9	1.33	-
				Ch218_N-	N- (40U)	AM	MET-47	29.6	1.4	-
	Châlons-en-Champagne	48.8336	4.24261	Chl18_N-	N- (0U)	AM	MET-47	18	0.68	-
	Cuperly	49.0496	4.43186	Cup18_N-	N- (0U)	AM	MET-47	32.3	0.88	-
	Ormoy	48.6032	1.47718	Cv18_N-	N- (60U)	AM	MET-47	26.7	1.26	-
	Liverdy	48.7048	2.75645	Liv18_N-	N- (40U)	AM	MET-47	17.4	1.19	-
				Liv18_N+	N+ (150U)	AM	MET-47	27.5	1.37	-
	Louville	48.3026	1.8157	Lou18_N-	N- (80U)	AM	MET-47	35.6	1.25	-
	Le Rheu	48.1392	-1.79978	LR18_N-	N- (0U)	AM	MET-47	20.4	0.77	-
				LR18_N+	N+ (70U)	AM	MET-47	24.9	1.05	-
	Prémesques	50.6656	2.92667	Pre18_N-	N- (55U)	AM	MET-47	24.1	1.05	-
	Villemardy	47.7432	1.17357	Vil18_N-	N- (0U)	AM	MET-47	16.2	0.71	-
(a) Growing season with sowings done at late summer-early fall (Sept. 1-15) and seed harvests conducted at early summer (June 25-July 10)
(b) Geographical location in France
(c) Name of the environment (Location_Year_Nitrogen)
(d) Nitrogen fertilization : N- limited, N+ optimal and the total amount of mineral nitrogen brought over the growing season
(e) Population trialed: AM, 'probe' genotypes Aviso and Montego; P173, diversity set of 173 WOSR
(f) Environmental network : MET-47 or MET-22
(g) Mean seed yield in q.ha-1 for the 'probe' genotypes (Aviso and Montego)
(h) Mean Nitrogen Nutrition Index measured at bolting for the 'probe' genotypes (Aviso and Montego)
(i) Envirotype corresponding to the environment of the MTE-22

## Sheet: Supp Data 2
Corlouer et al.
Supplemental Data 2. Accessions of the P173 population used in the present study.
Accession Name	Type	Class	Mean seed yield observed in the MET-22 (q.ha-1)
Alsace 1360	++	GSL+	19.01 +/-6.42
Askari	++	GSL+	27.54 +/-6.95
Blagodatnyi	++	GSL+	15.45 +/-5.4
Cetmeki	++	GSL+	16.72 +/-6.79
Debruder Dippes	++	GSL+	19.92 +/-6.07
Fertodi Elit	++	GSL+	17.54 +/-5.93
Gaspard	++	GSL+	26.29 +/- 6.46
Gesunder	++	GSL+	14.9 +/-4.96
Goldgelber Zarter Butter	++	GSL+	17.78 +/-6.26
Hochzucht Repole	++	GSL+	19.67 +/-6.96
Kormovoi Skriverskyi	++	GSL+	20.29 +/-6.05
Lembke B	++	GSL+	20.46 +/-6.67
Lembke R	++	GSL+	19.21 +/-6.52
Major	++	GSL+	21.45 +/-7.89
Mansholts	++	GSL+	21.62 +/-7.07
Markus	++	GSL+	26.34 +/-7.89
Matador	++	GSL+	21.07 +/-6.17
Moldavia	++	GSL+	21.92 +/-7.87
Nain de Hambourg	++	GSL+	18.97 +/-5.35
Oleski	++	GSL+	21.14 +/-6.13
Olquell Gulzover	++	GSL+	22.99 +/-6.77
Orleans	++	GSL+	21.72 +/-7.77
Polux	++	GSL+	18.18 +/-5.58
Prerouska	++	GSL+	23.66 +/-7.04
QuedLinburger Platzfester	++	GSL+	20.97 +/-7.67
Rangi	++	GSL+	19.69 +/-5.45
Rapol	++	GSL+	23.13 +/-6.96
Regal2	++	GSL+	25.38 +/-6.45
Sarepta	++	GSL+	23.59 +/-6.96
Titus	++	GSL+	22.49 +/-7.15
Tonus	++	GSL+	21.35 +/-7.17
Aztec	0+	GSL+	23.97 +/-8.11
Belinda	0+	GSL+	25.85 +/-7.42
Beryl	0+	GSL+	20.79 +/-6.2
Bienvenu	0+	GSL+	25.54 +/-8.8
Brink	0+	GSL+	17.07 +/-5.71
Constable	0+	GSL+	19.47 +/-6.4
Doral	0+	GSL+	24.91 +/-8.35
Emil	0+	GSL+	24.58 +/-6.98
Jupiter	0+	GSL+	23.46 +/-6.81
Kurander	0+	GSL+	19.93 +/-6.52
Lesira	0+	GSL+	22.02 +/-8.63
Mikado	0+	GSL+	27.16 +/-6.93
Rafal	0+	GSL+	23.88 +/-7.76
Ramses	0+	GSL+	22.49 +/-7.15
Valdor	0+	GSL+	24.94 +/-7.55
Zeruca	+0	GSL-	29.27 +/-8.06
Adriana	00	GSL-	32.9 +/-9.81
Akamar	00	GSL-	26.83 +/-8.2
Alesi	00	GSL-	32.5 +/-9.31
Aligator	00	GSL-	29.34 +/-9.4
Amber	00	GSL-	27.07 +/-9.18
Ariana	00	GSL-	24.61 +/-8.8
Astrid	00	GSL-	32.75 +/-9.33
Atlantic	00	GSL-	19.17 +/-8.23
Aurum	00	GSL-	27.93 +/-7.38
Aviso	00	GSL-	31.72 +/-8.31
Bellini	00	GSL-	29.97 +/-9.45
Bolko	00	GSL-	22.18 +/-7.97
Boston	00	GSL-	27.71 +/-9.3
Campala	00	GSL-	30.64 +/-8.44
Canberra	00	GSL-	28.75 +/-8.79
Cancan	00	GSL-	30.32 +/-8.76
Capitol	00	GSL-	29.37 +/-9.11
Capricorn	00	GSL-	24.54 +/-7.68
Capvert	00	GSL-	31.83 +/-9.2
Ceres	00	GSL-	26.05 +/-8.82
Chelsi	00	GSL-	30.89 +/-8.68
Cheops	00	GSL-	27.59 +/-7.38
Colvert	00	GSL-	28.08 +/-7.95
Contact	00	GSL-	25.42 +/-8.48
Courage	00	GSL-	32.9 +/-8.33
Darmor	00	GSL-	25.99 +/-7.95
Doublol	00	GSL-	30.3 +/-7.54
Ecrin	00	GSL-	33.66 +/-8.87
Eleonore	00	GSL-	26.45 +/-8.00
Escort	00	GSL-	31.09 +/-8.09
Evri	00	GSL-	29.85 +/-8.93
Expander	00	GSL-	21.49 +/-6.55
Express	00	GSL-	28.73 +/-9.06
Frederic	00	GSL-	28.65 +/-8.27
Goeland	00	GSL-	25.91 +/-8.13
Ibex	00	GSL-	27.8 +/-8.23
Idol	00	GSL-	28.7 +/-8.58
Inca	00	GSL-	26.19 +/-7.64
Jetton	00	GSL-	26.8 +/-7.95
Kadore	00	GSL-	30.64 +/-9.61
Kosto	00	GSL-	29.06 +/-9.28
Lewis	00	GSL-	33.26 +/-8.81
Liberator	00	GSL-	25.61 +/-7.17
Licorne	00	GSL-	26.86 +/-8.18
Lioness	00	GSL-	29.37 +/-8.19
Liporta	00	GSL-	28.11 +/-8.13
Lirabon	00	GSL-	24.85 +/-7.48
Lirajet	00	GSL-	26.16 +/-9.72
Madora2	00	GSL-	29.26 +/-8.07
Madora3	00	GSL-	23.2 +/-7.92
Madrigal	00	GSL-	29.9 +/-8.57
Makila	00	GSL-	29.41 +/-8.83
Mar	00	GSL-	22.25 +/-6.67
Milena	00	GSL-	29.89 +/-8.35
Mohican	00	GSL-	29.23 +/-8.33
Montego	00	GSL-	29.43 +/-7.88
Navajo	00	GSL-	30.85 +/-8.5
NSL 96-25	00	GSL-	27.01 +/-8.6
Oase	00	GSL-	29.78 +/-9.36
Olymp	00	GSL-	19.62 +/-7.21
Pacific	00	GSL-	31.13 +/-9.61
Payrol	00	GSL-	22.05 +/-6.77
Pollen	00	GSL-	29.64 +/-8.04
Potomac	00	GSL-	30.69 +/-8.25
Prince	00	GSL-	27.66 +/-9.87
Recital	00	GSL-	30.06 +/-9.45
Remy	00	GSL-	30.64 +/-9.46
Rocket	00	GSL-	28.01 +/-9.05
Roxet	00	GSL-	25.09 +/-9.09
Sahara	00	GSL-	29.49 +/-9.12
Salomont	00	GSL-	32.53 +/-8.76
Shogun	00	GSL-	27.58 +/-8.18
Start	00	GSL-	21.23 +/-6.58
SW Gospel	00	GSL-	34.22 +/-9.22
Tarox	00	GSL-	26.99 +/-8.77
Tenor	00	GSL-	29.37 +/-8.75
Tor	00	GSL-	24.26 +/-8.67
Tradition	00	GSL-	31.65 +/-8.16
Twister	00	GSL-	28.15 +/-8.88
Zorro	00	GSL-	28.62 +/-7.4
EUR_01	00	GSL-	34.88 +/-10.62
EUR_02	00	GSL-	32.41 +/-8.83
EUR_03	00	GSL-	31.02 +/-8.4
EUR_04	00	GSL-	35.09 +/-9.83
EUR_05	00	GSL-	31.08 +/-9.26
EUR_06	00	GSL-	33.72 +/-9.57
EUR_07	00	GSL-	32.87 +/-9.21
EUR_08	00	GSL-	30.09 +/-9.17
EUR_09	00	GSL-	32.77 +/-8.12
EUR_10	00	GSL-	32.13 +/-8.82
EUR_11	00	GSL-	33.05 +/-8.96
EUR_12	00	GSL-	33.2 +/-8.15
LIM_01	00	GSL-	31.68 +/-9.83
LIM_02	00	GSL-	31.48 +/-10.28
LIM_03	00	GSL-	29.85 +/-9.4
LIM_04	00	GSL-	32.25 +/-8.97
LIM_05	00	GSL-	32.09 +/-8.96
LIM_06	00	GSL-	28.04 +/-8.56
LIM_07	00	GSL-	34.53 +/-9.49
LIM_08	00	GSL-	31.74 +/-9.29
LIM_09	00	GSL-	34.95 +/-7.92
LIM_10	00	GSL-	35.1 +/-9.9
MAS_01	00	GSL-	29.69 +/-8.55
R2N_01	00	GSL-	34.92 +/-9.99
R2N_02	00	GSL-	33.6 +/-10.86
R2N_03	00	GSL-	35.17 +/-10.05
R2N_04	00	GSL-	36.64 +/-8.73
R2N_05	00	GSL-	31.44 +/-8.15
R2N_06	00	GSL-	32.11 +/-9.37
R2N_07	00	GSL-	32.66 +/-9.7
R2N_08	00	GSL-	28.26 +/-10.17
R2N_09	00	GSL-	33.35 +/-10.33
R2N_10	00	GSL-	32.22 +/-8.6
R2N_11	00	GSL-	36.16 +/-9.61
R2N_12	00	GSL-	33.8 +/-9.5
SYN_01	00	GSL-	36.17 +/-10.09
SYN_02	00	GSL-	32.04 +/-8.83
SYN_03	00	GSL-	34.22 +/-9.65
SYN_04	00	GSL-	31.52 +/-7.43
SYN_05	00	GSL-	32.95 +/-10.1
SYN_06	00	GSL-	32.56 +/-8.33
SYN_07	00	GSL-	34.42 +/-9.26
SYN_08	00	GSL-	29.21 +/-7.37
SYN_09	00	GSL-	32.02 +/-10.08
SYN_10	00	GSL-	34.24 +/-10.3
SYN_11	00	GSL-	32.54 +/-9.05
The type correspond to the cultivar classification according to the seed erucic acid and glucosinolate contents with '++', accessions rich in erucic acid (C22:1) and glucosinolates (GSL); '+0', accessions rich in C22:1 and poor in GSL; '0+', accessions poor in C22:1 and rich in GSL; '00', accessions poor in C22:1 and in GSL. The GSL class was determined upon the GSL content (GSL+ > 18 µmol.gr-1; …

## Sheet: Supp Data 3
Corlouer et al.
Supplemental Data 3. Definition and values of the 79 indicators used to describe the environments of the MET-47.
Period	Indicator class	Indicator name	Indicator definition	LR11_N-	LR11_N+	Md11_N-	Md11_N+	LR12_N-	LR12_N+	LR13_N-	LR13_N+	Ch14_N-	Ch14_N+	Pre14_N-	Pre14_N+	Sel14_N-	Sel14_N+	Ver14_N-	Ver14_N+	Dij15_N-	Dij15_N+	LR15_N-	LR15_N+	Md15_N-	Md15_N+	Pre15_N-	Pre15_N+	Sel15_N-	Sel15_N+	Ver15_N-	Ver15_N+	Yeb15_N-	Yeb15_N+	LR16_N-	LR16_N+	Aut18_N-	Blo18_N-	Blo18_N+	Ch218_N-	Chl18_N-	Chr18_N-	Cup18_N-	Cv18_N-	Liv18_N-	Liv18_N+	Lou18_N-	LR18_N-	LR18_N+	Pre18_N-
	Water capacity	WSC_MAX	Maximal water soil content for a given environment (mm)	197.4	197.4	122.1	122.1	197.4	197.4	197.4	197.4	122.1	122.1	153.6	153.6	138.9	138.9	189.6	189.6	122.1	122.1	197.4	197.4	122.1	122.1	153.6	153.6	138.9	138.9	189.6	189.6	197.4	197.4	197.4	197.4	138.9	150.8	150.8	218.9	153.9	218.9	153.9	153.9	179.3	179.3	174	197.4	197.4	153.6
	Nitrogen	AN	Nitrogen amount in the plant aerial parts at bolting (g per m²)	242.79	246.47	284.96	482.4	287.08	428.72	257.54	389.02	311.87	446.5	201.71	379.69	341.004	335.557	205.74	292.41	300.52	357.19	228.28	309.83	142.2	223.18	314.283	315.3	314.543	315.319	75.51	175.08	287.29	586.57	392.04	428.96	248.13	182.71	337.69	332.94	172.13	470.9	127.83	342.9	309.73	397.38	381.61	185.03	312.87	329
		ADB	Plant Aerial Dry Biomass at bolting (t.m²)	4.26	4	7.12	8.48	5.22	5.73	5.65	5.59	4.86	7.69	3.51	4.09	4.393	4.32349	2.85	3.3	4.2	4.29	5.01	5.68	2.14	2.65	7.75	8.46	4.02931	4.03796	1.19	1.91	4.92	6.03	5.79	5.6	2.4	3.36	4.42	3.15	4.06	4.92	3.14	4.74	3.23	3.49	6.21	2.62	3.37	5.39
		NNI	Nitrogen Nutrition Index	0.84	0.94	0.76	1.07	0.86	1.13	0.79	1.04	0.99	1.56	0.69	1.05	0.994489	0.997415	0.82	1.12	1.15	1.3	0.77	0.9	0.89	1.2	1.03011	1.03099	1.03348	1.03426	0.97	1.25	0.85	1.44	1.04	1.02	0.81	0.63	1.15	1.4	0.58	1.33	0.88	1.26	1.19	1.37	1.25	0.77	1.05	1.05
		Ntotal	mineral nitrogen Input (kg.ha-1)	40	130	30	120	0	80	0	80	40	140	50	170	80	160	30	90	60	140	0	40	52	122	75	175	50	130	50	130	35	147	0	70	30	0	150	40	0	170	0	63	40	147	81	0	70	55
		WSC_I	Water soil content at N-input (% of WSC_MAX)	89.6	91.8	62.1	65.8	0	70.2	0	93.9	72.3	85.7	76.3	70.8	89.7	86.7	88.1	92.7	90.3	89	0	98.2	85.7	85.7	94.3	81	95	97.4	90.5	93.8	90.6	91	0	98.9	97.2	0	98.9	99	0	99.9	0	99.8	94.8	96.6	98.6	0	99.5	94.4
		DBI	Number of days without rainfall durig the decade preceeding fertilization	9	7.5	6	4.3	0	4.5	0	4.5	10	5	5.4	4.2	4	4	6	3.8	6	6.3	0	1	5	5	2	3.7	3.1	4.3	2	2.4	4	4	0	3	3	0	3.5	3	0	4	0	3	6	4.2	1	0	6	3
		DAI	Number of days without rainfall during the decade post fertilization	7	4.8	4	3.7	0	4.5	0	6	4	3	6.4	6.7	4.3	5.2	3	3.9	4.5	5	0	5	5	5	2	5.4	6.8	4.4	8	5.3	3	5.3	0	0	2	0	1	4.5	0	1	0	1	5	4.4	4	0	1	9
		RO	number of days with Run Off during the decade after N-input	0	0	0	0	0	0	0	0	0	2	0	0	1.9	1.3	0	1.8	3	2.6	0	1	0	0	3	1.3	1.3	3.6	0	1.9	0	0	0	6	3	0	4.1	3	0	4	0	4	1	2.2	2	0	6	0
		RF	cumulated Rainfall during the decade after N-input (mm)	6.9	9.8	20.2	21.2	0	10.9	0	13.7	14.3	20.6	13.9	11	15.5	9.9	8.8	11.8	17.1	15.1	0	6.9	11.2	11.2	34.4	17.5	6.5	14.1	0.6	11.7	28.2	17.3	0	51	28.8	0	28.2	13.6	0	40.8	0	40	20.7	19.9	15.2	0	37.4	1.3
Fall (F)	Temperature	TMIN_F	Minimal temperature registred during the period (°C)	-1.2	-1.2	0	0	-0.1	-0.1	-3.7	-3.7	-0.2	-0.2	0.5	0.5	0.4	0.4	-0.1	-0.1	0.7	0.7	-2.6	-2.6	-0.1	-0.1	4.4	4.4	0.5	0.5	3.4	3.4	3.1	3.1	1.6	1.6	-2.2	-2.3	-2.3	-2.5	0.4	-2.5	0.4	-2.6	-0.9	-0.9	-2.6	1.1	1.1	-1.2
		TMAX_F	maximal temperature registred during the period (°C)	26.9	26.9	28.3	28.3	29.1	29.1	28.4	28.4	31.3	31.3	31.2	31.2	30.7	30.7	30.7	30.7	25.9	25.9	26.4	26.4	29.6	29.6	26.3	26.3	26.9	26.9	25.7	25.7	26.6	26.6	23.8	23.8	24.7	24.8	24.8	30.6	30.1	30.6	23.6	23.5	23.1	23.1	30.7	20.8	20.8	30.3
		TMN_F	Mean temperature of the period (°C)	11.6	11.6	13.7	13.7	11.5	11.5	10.2	10.2	14	14	12.3	12.3	13.5	13.5	12.4	12.4	12.7	12.7	12.1	12.1	15	15	12.8	12.8	13	13	12.5	12.5	13.1	13.1	11.5	11.5	11.8	12	12	12	13.4	12	12.3	11.9	11.9	11.9	12.1	11.9	11.9	12.5
		FR_F	Number of days with temperature <0°C during the period	2	2	0	0	1	1	6	6	1	1	0	0	0	0	1	1	0	0	2	2	1	1	0	0	0	0	0	0	0	0	0	0	3	3	3	1	0	1	0	1	2	2	1	0	0	1
		HT_F	number of days with temperature>25 °C during the period	1	1	9	9	7	7	3	3	5	5	1	1	3	3	2	2	6	6	4	4	25	25	2	2	4	4	2	2	3	3	0	0	0	0	0	2	4	2	0	0	0	0	2	0	0	2
		LT_F	number of days with temperature comprised between 0°C and 5°C during the period	15	15	8	8	23	23	27	27	5	5	10	10	7	7	7	7	10	10	13	13	15	15	4	4	6	6	4	4	4	4	16	16	17	16	16	21	8	21	8	19	17	17	21	16	16	11
		LGDD_F	Length of the period expressed in growing degree-days (°C.days)	814.3	814.3	1052.2	1052.2	1398	1398	1324.4	1324.4	1039.4	1039.4	934.4	934.4	986	986	906.7	906.7	1083.1	1083.1	1329.4	1329.4	1666.4	1666.4	1035.4	1035.4	1063.2	1063.2	1112.2	1112.2	1161.7	1161.7	1449.4	1449.4	1017.6	1082.3	1082.3	1118.6	1001.5	1118.6	776.5	1082	1086.7	1086.7	1125.6	940.3	940.3	1188.9
	Water	WD_F	number of days with WSC=0 mm during the period	6	6	4	4	0	0	5	5	3	3	1	1	6	6	2	2	2	2	2	2	16	16	0	0	8	8	0	0	1	1	0	0	4	1	1	0	0	0	4	0	0	0	0	0	0	1
		WS_F	number of days with WSC < 1/3WSC_MAX	25	25	28	28	89	89	26	26	28	28	20	20	18	18	34	34	32	32	46	46	65	65	27	27	21	21	36	36	67	67	50	50	13	51	51	16	21	16	5	10	6	6	16	14	14	13
		WSC_F	Mean water soil content in proportion of WSC_MAX (% of WSC_MAX)	33.2	33.2	34.9	34.9	27.7	27.7	70	70	52.3	52.3	62.5	62.5	57	57	42.8	42.8	55.8	55.8	46	46	23	23	46.2	46.2	38.1	38.1	41.5	41.5	23.5	23.5	44.4	44.4	35	29.4	29.4	44.6	52	44.6	59.9	60.3	80	80	55	42.7	42.7	57.9
	Solar	SSR_F	Sum of solar radiations (J.cm-2) of the period	52400.6	52400.6	72079.8	72079.8	61960.9	61960.9	68962.1	68962.1	59193.6	59193.6	49166.8	49166.8	45613.9	45613.9	46235.9	46235.9	61859.1	61859.1	65143.3	65143.3	102739	102739	50931.1	50931.1	60224.2	60224.2	59277.7	59277.7	72394.8	72394.8	69684.8	69684.8	58649	63646.7	63646.7	57572.7	59655.9	57572.7	43416.3	54485.6	59416.1	59416.1	57606.6	43923	43923	58732.7
		LSR_F	number of days with Lack of solar radiations (SR<900 J.cm-2)	51	51	35	35	102	102	111	111	48	48	56	56	58	58	58	58	57	57	82	82	60	60	61	61	57	57	64	64	42	42	99	99	63	64	64	70	46	70	44	70	66	66	70	63	63	75
Climatic Winter (CW)	Temperature	TMIN_CW	Minimal temperature registred during the period (°C)	-5.9	-5.9	-5.5	-5.5	-7.9	-7.9	-3.3	-3.3	-3.5	-3.5	-2.5	-2.5	-4	-4	-2.8	-2.8	-6.9	-6.9	-4.4	-4.4	-4.8	-4.8	-3.5	-3.5	-5.6	-5.6	-3.8	-3.8	-5.8	-5.8	-1.6	-1.6	-9.3	-9.2	-9.2	-8.7	-11.6	-8.7	-11.6	-8.5	-9.2	-9.2	-8.5	-6.9	-6.9	-7.4
		TMAX_CW	maximal temperature registred during the period (°C)	12.8	12.8	19.3	19.3	14	14	13.5	13.5	13.2	13.2	9.9	9.9	11.4	11.4	9.6	9.6	13	13	14.6	14.6	15.7	15.7	13.6	13.6	12.9	12.9	14.5	14.5	16	16	14.4	14.4	14	14.1	14.1	14	14.6	14	14.6	14.2	14.7	14.7	14.2	14.1	14.1	13.7
		TMN_CW	Mean temperature of the period (°C)	2.8	2.8	4.2	4.2	3.5	3.5	4.4	4.4	4.5	4.5	4.9	4.9	4	4	4.1	4.1	3.3	3.3	4.9	4.9	4.9	4.9	4.4	4.4	4.4	4.4	3.9	3.9	4.3	4.3	4.1	4.1	4.6	4.7	4.7	4.3	4.1	4.3	4.1	4.5	4.6	4.6	4.4	6.3	6.3	4.4
		FR_CW	Number of days with temperature <0°C during the period	21	21	18	18	24	24	11	11	14	14	6	6	13	13	7	7	32	32	21	21	19	19	22	22	28	28	28	28	33	33	2	2	29	30	30	22	36	22	36	22	21	21	22	16	16	18
		LT_CW	number of days with temperature comprised between 0°C and 5°C during the period	24	24	16	16	6	6	32	32	28	28	15	15	22	22	22	22	49	49	24	24	23	23	61	61	46	46	57	57	49	49	9	9	37	36	36	50	55	50	55	48	45	45	48	39	39	56
		LGDD_CW	Length of the period expressed in growing degree-days (°C.days)	150.1	150.1	183.7	183.7	157.4	157.4	221.4	221.4	216.5	216.5	122.5	122.5	150.6	150.6	127.8	127.8	323.1	323.1	292.8	292.8	265.6	265.6	426.7	426.7	401.3	401.3	391.9	391.9	430.9	430.9	49.2	49.2	453.6	459.8	459.8	441.1	514.3	441.1	515	454.8	451.3	451.3	450.3	589.7	589.7	443.7
	Water	WSC_CW	Mean water soil content in proportion of WSC_MAX (% of WSC_MAX)	84.1	84.1	80.5	80.5	72	72	98.3	98.3	96.8	96.8	95.7	95.7	96.3	96.3	88.6	88.6	98.8	98.8	99.1	99.1	59.2	59.2	95.2	95.2	94.8	94.8	94.5	94.5	79.9	79.9	91	91	88.7	84.6	84.6	90.3	96.6	90.3	96.6	97.5	99.3	99.3	96	96.6	96.6	98.1
	Solar	SSR_CW	Sum of solar radiations (J.cm-2) of the period	15716.8	15716.8	18424.7	18424.7	21928.2	21928.2	22690.6	22690.6	19324.8	19324.8	7216.5	7216.5	13136.5	13136.5	8803	8803	31517.5	31517.5	26499.5	26499.5	31464.5	31646.5	31498.1	31498.1	27777	27777	32664	32664	40902.6	40902.6	3707.9	3707.9	31894.6	31894.2	31894.2	29120.2	38459.5	29120.2	38459.2	29103.2	32348.2	32348.2	29109.4	33056.3	33056.3	31608.8
		LSR_CW	number of days with Lack of solar radiations (SR<900 J.cm-2)	49	49	43	43	31	31	46	46	48	48	25	25	37	37	31	31	84	84	53	53	47	47	94	94	89	89	95	95	88	88	12	12	86	86	86	87	107	87	107	87	84	84	87	83	83	89
	Vernalisation	VERN	number of days with optimal vernalisation conditions. TMN<5°C and day length <9h	45	45	15	15	8	8	18	18	38	38	12	12	20	20	29	29	40	40	17	17	9	9	49	49	23	23	36	36	31	31	9	9	25	25	25	24	36	24	36	24	24	24	24	15	15	31
Bolting (B)	Temperature	TMIN_B	Minimal temperature registred during the period (°C)	-4	-4	-4.6	-4.6	-0.1	-0.1	-2.5	-2.5	-1.6	-1.6	-1.7	-1.7	-1.5	-1.5	-1.5	-1.5	-2.7	-2.7	-0.4	-0.4	0.4	0.4	-1.6	-1.6	-2.2	-2.2	-2.5	-2.5	-1.4	-1.4	-2.4	-2.4	-2.4	-2.4	-2.4	-1.9	-3.2	-1.9	-3.2	-1.7	-2.1	-2.1	-1.8	-1.9	-1.9	-1.7
		TMAX_B	maximal temperature registred during the period (°C)	19.4	19.4	16.6	16.6	21.8	21.8	16.3	16.3	18.8	18.8	20.5	20.5	19.4	19.4	20	20	19.4	19.4	15.6	15.6	18.9	18.9	24.2	21.7	20.6	20.6	20.6	20.6	20.7	20.7	14.4	14.4	16.8	16.9	16.9	16.4	22.5	16.2	16.2	16.5	17.1	20.6	18.4	15.5	15.5	20
		TMN_B	Mean temperature of the period (°C)	7.4	7.4	7.2	7.3	8.6	8.7	6.5	6.4	6.9	6.9	7.1	7.2	7.2	7.3	6.9	7	7.5	7.5	5.4	5.4	9.1	9	8	7.6	7.9	7.8	7.2	7.2	8.2	8.2	7	7	7.4	7.3	7.3	7.5	7.4	7.2	6.5	7.4	7.6	8	7.9	7.6	7.8	7.7
		FR_B	Number of days with temperature <0°C during the period	14	14	13	13	1	1	5	5	5	5	3	3	4	4	5	5	6	6	1	1	0	0	2	2	6	6	5	5	2	2	6	6	4	4	4	4	5	4	5	4	5	5	4	2	2	4
		LT_B	number of days with temperature comprised between 0°C and 5°C during the period	23	23	28	28	15	15	11	12	43	44	55	55	57	61	65	65	23	23	18	18	16	17	22	22	21	21	18	19	21	21	29	29	14	13	14	14	17	13	16	13	10	10	14	14	14	16
		LGDD_B	Length of the period expressed in growing degree-days (°C.days)	545.9	545.9	531.1	541.1	258.2	271.2	170	172.8	512.9	521	764.3	778.9	668.4	714	775.5	775.5	309.1	309.1	308.2	308.2	353.1	359.3	327.6	297.5	325.5	313.1	251.1	260.7	285.4	285.4	399.7	399.7	228.3	210.7	218.9	254.3	282	222.2	218.2	245.5	265.8	296.6	293.5	241.7	271.6	324.3
	Water	WSC_B	Mean water soil content in proportion of WSC_MAX (% of WSC_MAX)	95.6	95.6	75.6	75.4	67.4	67.3	97.6	97.5	96.8	96.5	95.1	94.9	95.6	94.3	95	94.8	84.2	84.2	92.2	92.2	85.8	85.8	89.8	90.4	89.8	90.2	89.9	89.7	88.5	88.2	98.3	98.3	98.7	98.9	98.9	99.3	96.7	99.4	97.7	99.1	98.2	98.1	99.2	99.6	99.6	97.3
	Solar	SSR_B	Sum of solar radiations (J.cm-2) of the period	46967	46967	56159.3	57394.2	24313.4	26142.5	18665.1	19378	49161.8	50433.5	59012.4	60514.1	55591.5	61951.4	60647.8	60993.4	46956.4	46956.4	32406	32406	39160.4	40713.6	45159.4	41913.4	41435.6	39694.8	37212.7	38418.9	41995.9	41995.9	34188.8	34188.8	21697	20280.1	20925.6	21681.2	30301.8	18403.7	23044.1	21158.9	23364.9	25619.1	22894.5	18806.1	20831.3	28332.2
		LSR_B	number of days with Lack of solar radiations (SR<900 J.cm-2)	57	57	47	47	18	18	19	20	55	55	83	83	71	71	84	85	16	16	22	22	14	14	15	15	21	21	14	14	11	11	43	43	23	21	22	29	24	27	23	28	27	28	32	27	29	29
Flowering (FLO)	Temperature	TMIN_FLO	Minimal temperature registred during the period (°C)	2.4	2.4	3.5	3.5	1	1	-1.2	-1.2	-1.1	-1.1	3.6	3.6	1.9	1.9	3.2	3.2	2.8	2.8	1.9	1.9	1	1	2.6	2.6	3	3	2.1	2.4	4.5	4.5	0.2	0.2	4.2	4.1	4.1	6.1	3.2	4	4.8	6.2	6.9	6.9	3.4	5.5	5.5	4.6
		TMAX_FLO	maximal temperature registred during the period (°C)	24.8	24.8	28.1	28.1	22.8	22.8	22.8	22.8	23.3	23.3	21	21	12.5	12.5	20.6	20.6	23.6	23.6	25	25	26.4	26.4	22.5	24.2	25.5	25.5	24.4	24.4	24.1	24.1	16.1	16.1	26.9	26.9	26.9	26.4	26.3	26.4	26.3	26.6	27.2	27.2	26.5	25.9	25.9	25.1
		TMN_FLO	Mean temperature of the period (°C)	12.1	12.1	13.3	13.5	10.1	9.8	8.2	8.4	10.1	10.2	11.7	11.7	11.2	11.6	10.6	10.4	13	13	12.8	12.8	12.1	12.6	11.6	11.9	12.8	12.79	11.2	11.4	12.8	12.8	8.5	8.5	13.5	12.8	13.3	13.4	13	13.3	13.7	13.6	14.5	14.2	12.8	13	13.3	12.7
		HT_FLO	number of days with temperature>25 °C during the period	0	0	4	4	0	0	0	0	0	0	0	0	0	0	0	0	0	0	1	1	1	1	0	0	1	1	0	0	0	0	0	0	3	3	4	2	3	2	3	2	3	3	2	1	1	1
		LT_FLO	number of days with temperature comprised between 0°C and 5°C during the period	2	2	3	3	12	12	8	8	8	7	4	4	8	8	6	6	1	1	6	6	6	5	5	5	4	4	5	4	2	2	12	12	1	2	1	0	3	1	2	0	0	0	1	0	0	1
		LGDD_FLO	Length of the period expressed in growing degree-days (°C.days)	254.8	254.8	278.3	283.6	211.5	206.1	172.3	177.1	212.7	214.8	246.3	245	236	243.6	223.1	218.5	273.8	273.8	268.7	268.7	253.8	264.7	243.5	249.1	269.4	268.5	235.1	239.8	269.1	269.1	178.5	178.5	282.6	268.7	279.4	281.3	272.8	280	287.5	285.5	305.2	297.2	269.8	273.6	278.3	266
	Water	WS_FLO	number of days with WSC < 1/3WSC_MAX	0	0	4	5	0	0	0	0	0	0	0	0	0	3	0	0	1	1	0	0	0	1	0	0	0	0	0	0	0	0	0	0	0	0	0	0	0	0	0	0	0	0	0	0	0	0
		WSC_FLO	Mean water soil content in proportion of WSC_MAX (% of WSC_MAX)	74.2	74.2	40.4	38.3	48.9	48.4	95.2	94.8	63.6	62.6	54.5	53.6	59.6	51.2	65.6	65	49.1	49.1	71	71	66.9	64.3	61.1	62.5	58.2	57.4	65.8	64.7	70.1	70.1	95.7	95.7	93.8	96.2	95.2	91.9	66.6	94.5	73.2	89.5	86.2	84.1	87.1	94	90.9	83.5
	Solar	SSR_FLO	Sum of solar radiations (J.cm-2) of the period	26752.8	26752.8	33462.1	33044.3	34162.2	32794.6	25184.3	26874.2	25029.9	25583.8	28763.3	28736.3	28503.8	31409.5	27230.7	27449.9	34397.2	34397.2	38573.9	38573.9	38112.1	38607.9	32231	32208.3	32782.3	34049	33754.2	33296.4	34493.9	34493.9	19329.1	19329.1	25894.2	24625.7	26105.1	29936.4	33316.8	28472.6	34514	29373.5	31909.9	21412.2	31403.6	26780.6	29248.4	30470.8
		LSR_FLO	number of days with Lack of solar radiations (SR<900 J.cm-2)	8	8	4	5	3	4	8	7	4	4	5	5	3	3	5	5	5	5	5	5	1	1	4	4	6	5	5	6	4	4	11	11	9	11	10	6	4	8	4	7	3	3	5	6	5	6
		QPT	Photothermal quotient (MJ.m-2.°C-1)	1.05	1.05	1.2	1.17	1.62	1.59	1.46	1.52	1.18	1.19	1.17	1.17	1.21	1.29	1.22	1.26	1.26	1.26	1.44	1.44	1.5	1.46	1.32	1.29	1.22	1.27	1.44	1.39	1.28	1.28	1.08	1.08	0.92	0.92	0.93	1.06	1.22	1.02	1.2	1.03	1.05	1.06	1.16	0.98	1.05	1.15
Seed Number Fixation (P300)	Temperature	TMIN_P300	Minimal temperature registred during the period (°C)	3.8	3.8	4.3	4.3	1.9	1.9	0.4	0.4	1.8	1.8	5.7	5.7	3.5	4.4	4.3	4.3	5.6	5.6	3.3	3.3	6.6	6.6	6.3	6.3	4.4	4.4	5.2	5.2	5.2	5.2	0	0	3	2.9	2.9	3.4	6.5	3.4	3.2	3.5	4.6	4.6	3.7	4.3	4.3	5.3
		TMAX_P300	maximal temperature registred during the period (°C)	25.2	25.2	23	23	23.6	23.6	23.6	23.6	20.4	20.4	19.2	20.6	20.4	20.4	24.4	24.4	26.9	26.9	22.8	22.8	23.7	23.7	23.6	23.6	26.1	26.1	24	24	25.4	25.4	20.9	20.9	25.3	25.4	25.4	25.4	24.2	25.4	24.2	25.6	25.2	25.2	25.5	26.3	26.3	26.9
		TMN_P300	Mean temperature of the period (°C)	14.8	14.8	14.9	15	10.6	10.7	11.1	11.2	10.8	11	12.3	12.4	11.8	11.9	12.2	12.4	14.8	14.8	12.9	12.9	15.7	15.7	13.3	13.3	13.7	13.6	12.6	12.6	13.8	13.8	10.8	10.8	13	13.1	13.1	13.1	14.7	12.7	13.4	13.1	13.5	13.8	14.2	12.2	12.7	14.3
		HT_P300	number of days with temperature>25 °C during the period	1	1	0	0	0	0	0	0	0	0	0	0	0	0	0	0	3	3	0	0	0	0	0	0	1	1	0	0	1	1	0	0	2	3	2	3	0	3	0	2	1	1	3	1	1	4
		LT_P300	number of days with temperature comprised between 0°C and 5°C during the period	1	1	2	2	6	6	6	5	8	8	0	0	5	1	1	1	0	0	2	2	0	0	0	0	1	1	0	0	0	0	13	13	2	2	2	2	0	2	2	2	3	3	1	1	1	0
	Water	WS_P300	number of days with WSC < 1/3WSC_MAX	6	6	9	8	0	0	0	0	14	15	5	6	6	3	0	0	1	1	0	0	5	5	6	4	0	0	0	0	0	0	0	0	0	0	0	0	4	0	1	0	0	0	0	0	0	0
		WSC_P300	Mean water soil content in proportion of WSC_MAX (% of WSC_MAX)	41.4	41.4	2.3	2.3	76.3	77.2	72.6	72.1	31.6	31.1	38.9	38.1	47.3	51.1	62.9	63.4	60.9	60.9	64.3	64.3	36.6	36.8	41.4	44.7	80.4	81.7	57.8	57.3	62.1	62.1	86.8	86.8	62.7	68	66.5	70.7	41.6	73.1	47.1	59.1	60.7	58.7	58.8	72.5	68.7	60.7
	Solar	SSR_P300	Sum of solar radiations (J.cm-2) of the period	36541.6	36541.6	39855.2	40908	31075.7	30614.2	41572.2	39169.4	43264.3	42101.6	36014.1	37313	31889.2	33207.7	37198.9	38204.6	37483.2	37483.2	31162.9	31162.9	27356.8	26176.1	36677.9	37295.5	37046	35738.4	38520.3	39896.8	44451.6	44451.6	43065.7	43065.7	40121.8	37209.4	39327.7	41118.9	42013.2	41810.5	43565	40698.4	41701.5	42431.2	41714.5	45592.3	48734	26527.8
		LSR_P300	number of days with Lack of solar radiations (SR<900 J.cm-2)	2	2	3	2	14	13	8	8	5	6	6	6	9	9	7	6	3	3	8	8	3	4	4	3	4	5	1	0	0	0	8	8	6	7	7	5	2	5	3	5	5	4	3	4	3	8
Reserve allocation to the pod (P600)	Temperature	TMIN_P600	Minimal temperature registred during the period (°C)	6.7	6.7	10	10	5.3	5.3	4.4	4.4	6.3	6.3	8.6	8.6	5.1	8	7.4	7.4	5.9	5.9	5.7	5.7	9.9	9.9	8.6	8.6	7.1	7.1	6	6	9.9	9.9	4.8	4.8	8.2	8.3	8.3	11.5	13	7.4	9.9	11.5	12.1	12.3	12.7	7.9	11.9	11.3
		TMAX_P600	maximal temperature registred during the period (°C)	24.2	24.2	27.9	27.9	29.7	29.7	27.8	27.8	24.3	24.3	24.6	26.3	23.3	26.7	25.5	25.5	32.5	32.5	25.3	25.3	27.6	27.6	31.1	31.1	31.6	31.6	31.1	31.1	32.5	32.5	21.7	21.7	26.1	26.2	26.2	25.4	27.7	25.4	27.7	25.6	26.3	26.3	25.5	26.7	26.7	24.1
		TMN_P600	Mean temperature of the period (°C)	14.4	14.4	18	18.2	14.9	14.9	13.1	13.1	13.2	13.2	15.2	15.3	13.5	14.4	15.2	15.3	18.2	18.2	14.1	14.1	16.8	16.7	16.3	15.8	17	16.9	15	15	17.1	17.1	13.9	13.9	17.7	16.9	17.4	18.1	19.9	17.8	19.2	18.1	19.1	19.2	18.8	17.5	17.7	16.7
		HT_P600	number of days with temperature>25 °C during the period	0	0	4	5	2	2	2	2	0	0	0	0	0	1	2	2	6	6	1	1	4	4	3	3	3	3	2	2	4	4	0	0	3	3	4	2	8	2	6	2	4	4	2	2	2	0
	Water	WD_P600	number of days with WSC=0 mm during the period	2	2	13	13	0	0	0	0	0	0	0	0	0	0	0	0	5	5	0	0	9	10	7	6	0	0	0	0	0	0	0	0	0	0	0	0	0	0	0	0	0	0	0	0	0	0
		WS_P600	number of days with WSC < 1/3WSC_MAX	19	19	4	4	0	0	0	0	23	23	17	17	0	0	0	0	12	12	0	0	9	8	12	14	7	7	3	5	12	12	0	0	13	0	1	0	16	0	16	0	0	0	0	0	0	0
		WSC_P600	Mean water soil content in proportion of WSC_MAX (% of WSC_MAX)	14.8	14.8	0.8	0.8	78.3	78.3	66.6	66.6	25.1	24.4	28.7	28.6	51.4	50	69.6	69.8	11	11	50.3	50.3	8.3	6.4	9.1	11.2	36.3	37.8	38.8	37.8	25.5	25.5	72.6	72.6	31.6	41.2	38.3	65.2	19.9	63.1	22.4	48	54.2	57.5	58.2	41.9	42.3	59.1
	Solar	SSR_P600	Sum of solar radiations (J.cm-2) of the period	38540.8	38540.8	34533.7	35326.8	44077.1	44077.1	36257.5	36257.5	39323.4	41027.9	32304.7	32337.8	39087.5	34796.6	28883.1	29336.8	35285.6	35285.6	40993.4	40993.4	38146.5	39497.1	39258.6	40592.6	33174.4	34956.1	38942.4	39392.9	40268.7	40268.7	27898.6	27898.6	31979.7	33350.6	31858.3	20316.1	26221.8	22510.7	25588.4	20491.3	25184.4	23763.1	20858.7	28430.5	21863.7	19670.4
		LSR_P600	number of days with Lack of solar radiations (SR<900 J.cm-2)	1	1	1	1	3	3	5	5	3	2	3	3	1	2	5	5	0	0	2	2	1	0	2	3	2	2	1	1	1	1	8	8	2	1	2	3	0	2	0	3	3	3	3	4	6	8
Reserve allocation to the seed (P1000)	Temperature	TMIN_P1000	Minimal temperature registred during the period (°C)	5.4	5.4	11.1	11.1	9.4	9.4	7.9	7.9	7.9	7.9	8.9	10.6	9.3	11.9	8.6	8.6	9.2	9.2	9.4	9.4	11.3	12.4	9.6	9.6	8.9	8.9	7.9	7.9	9.1	9.1	9.6	9.6	9.2	9.1	9.1	9.9	8.4	9.9	8.4	10	10	10	10	10.7	10.7	7.5
		TMAX_P1000	maximal temperature registred during the period (°C)	27.8	27.8	30.8	30.8	28.2	28.2	24.9	24.9	28.7	28.7	26.3	26.3	27.9	27.9	25.9	25.9	30.3	30.3	33.9	33.9	32.8	32.8	33.6	33.6	36	36	33.4	33.4	36.2	36.2	25.9	25.9	28.4	28.4	28.4	27.6	31	27.6	27.1	27.7	26.7	26.7	29.7	28.9	28.9	29.4
		TMN_P100	Mean temperature of the period (°C)	15.4	15.4	18.5	18.4	15.9	15.9	16	16	18	18.2	17.6	17.4	18.4	18.6	16.4	16.3	19.1	19.1	18.3	18.3	20.5	20.7	19.2	19.1	19.9	19.9	18	18	20.2	20.2	16.4	16.4	18.4	18.5	18.4	18.4	18.5	18.2	18.3	18.4	18.2	18.4	18.9	18.4	18.8	18.3
		HT_P1000	number of days with temperature>25 °C during the period	2	2	9	8	2	2	0	0	7	7	1	1	4	4	1	1	9	9	7	7	10	10	7	7	9	9	7	7	9	9	2	2	4	4	3	5	8	4	8	4	2	3	7	5	6	9
	Water	WD_P1000	number of days with WSC=0 mm during the period	6	6	12	11	0	0	0	0	6	6	0	1	0	0	0	0	3	3	0	0	19	18	8	9	8	8	0	0	17	17	0	0	0	0	0	0	4	0	2	0	0	0	0	0	0	0
		WS_P1000	number of days with WSC < 1/3WSC_MAX	21	21	10	11	0	0	0	0	17	16	21	21	1	4	0	0	18	18	3	3	1	2	13	12	13	13	23	23	4	4	0	0	6	1	3	0	18	0	21	0	0	0	0	0	0	15
		WSC_P1000	Mean water soil content in proportion of WSC_MAX (% of WSC_MAX)	5.5	5.5	7.3	8.6	78.6	78.6	65.2	65.2	11.5	10.4	18.1	16.7	47.9	43.7	65.5	65	13.7	13.7	42	42	0.8	1.5	3.5	3.6	6.6	7.1	20.9	19.7	0.5	0.5	76.1	76.1	34.5	43.5	42.1	81.4	11.9	82.2	14.4	74.2	92.3	91.1	76.1	73.2	72.5	26.7
	Solar	SSR_P1000	Sum of solar radiations (J.cm-2) of the period	41586.1	41586.1	41129.3	40432.5	37246.3	37246.3	31916.8	31916.8	49636.8	47269.4	43119.8	41373.8	44548.1	42975.8	42337.2	41022.1	39231.4	39231.4	49259.5	49259.5	46713.1	46286.1	40621.3	39704.2	43766.7	43766.7	44693.9	44237.2	47902.7	47902.7	26241	26241	37898	32951.5	36127.7	39742	42098.6	39791.8	42859	39351.6	37371.2	39505.9	39060.5	40302.6	41739.4	38997.1
		LSR_P1000	number of days with Lack of solar radiations (SR<900 J.cm-2)	8	8	1	1	9	9	9	9	0	0	4	4	2	2	3	4	1	1	2	2	0	0	2	2	1	1	2	2	0	0	16	16	6	7	6	6	4	7	4	6	3	3	6	6	4	2
[truncated: 1 more columns]

## Sheet: Supp Data 4
Corlouer et al.
Supplemental Data 4. List of associated SNPs for Seed Yield (SY) and Seed Number (SN) detected either at the environmental, envirotype or MET-22 scale.
Chromosome	Position	SNP Name	SNP origin	Traits	Environment/Envirotype	LogPvalue	Allelic effect(a)	R²	Minor allele	Major allele	frequency of the favorable allele** in the elite lines of the panel
A03	6452989	chrA03_6452989	Exome Capture	SY	Pre15_N+	5.40951	1.48775	0.114719	T	C	0.727273
A05	2078385	chrA05_2078385	Exome Capture	SY	Ch14_N+	5.51306	-2.19313	0.12053	C	T	0.978261
	2080519	chrA05_2080519	Exome Capture	SY	Ch14_N+	5.69914	-2.26186	0.124861	A	G	0.978261
	3630228	chrA05_3630228	60K	SN	Pre14_N+	5.67072	-3508.62	0.194292	C	G	0.911111
A07	138830	chrA07_138830	Exome Capture	SN	ED	5.63186	2769.21	0.194554	A	G	0.25
					LR15_N+	5.34052	4138.75	0.185878
	140232	chrA07_140232	Exome Capture	SN	ED	5.63186	2769.21	0.194554	A	T	0.232558
					LR15_N+	5.34052	4138.75	0.185878
	160614	chrA07_160614	Exome Capture	SN	ED	5.63186	2769.21	0.194554	G	A	0.232558
					LR15_N+	5.34052	4138.75	0.185878
	161106	chrA07_161106	Exome Capture	SN	ED	5.63186	2769.21	0.194554	C	T	0.195122
					LR15_N+	5.34052	4138.75	0.185878
	161532	chrA07_161532	Exome Capture	SN	ED	5.63186	2769.21	0.194554	T	A	0.25
					LR15_N+	5.34052	4138.75	0.185878
	161588	chrA07_161588	Exome Capture	SN	ED	5.63186	2769.21	0.194554	G	A	0.232558
					LR15_N+	5.34052	4138.75	0.185878
	163333	chrA07_163333	Exome Capture	SN	ED	5.63186	2769.21	0.194554	A	G	0.25
					LR15_N+	5.34052	4138.75	0.185878
	172428	chrA07_172428	Exome Capture	SN	ED	5.63186	2769.21	0.194554	G	T	0.232558
					LR15_N+	5.34052	4138.75	0.185878
	172662	chrA07_172662	Exome Capture	SN	ED	5.63186	2769.21	0.194554	C	G	0.25
					LR15_N+	5.34052	4138.75	0.185878
	173357	chrA07_173357	Exome Capture	SN	ED	5.63186	2769.21	0.194554	G	C	0.214286
					LR15_N+	5.34052	4138.75	0.185878
	173423	chrA07_173423	Exome Capture	SN	ED	5.63186	2769.21	0.194554	T	G	0.232558
					LR15_N+	5.34052	4138.75	0.185878
	173500	chrA07_173500	Exome Capture	SN	ED	5.63186	2769.21	0.194554	A	G	0.232558
					LR15_N+	5.34052	4138.75	0.185878
	173959	chrA07_173959	Exome Capture	SN	ED	5.63186	2769.21	0.194554	T	A	0.25
					LR15_N+	5.34052	4138.75	0.185878
	174405	chrA07_174405	Exome Capture	SN	ED	5.63186	2769.21	0.194554	C	G	0.214286
					LR15_N+	5.34052	4138.75	0.185878
	174684	chrA07_174684	Exome Capture	SN	ED	5.63186	2769.21	0.194554	G	C	0.214286
					LR15_N+	5.34052	4138.75	0.185878
	174711	chrA07_174711	Exome Capture	SN	ED	5.63186	2769.21	0.194554	T	C	0.25
					LR15_N+	5.34052	4138.75	0.185878
	174881	chrA07_174881	Exome Capture	SN	ED	5.63186	2769.21	0.194554	T	C	0.25
					LR15_N+	5.34052	4138.75	0.185878
	698211	chrA07_698211	Exome Capture	SY	LR15_N+	5.94404	1.65799	0.126087	A	C	0.311111
				SN	LR15_N+	6.83587	4648.71	0.218715
	699168	chrA07_699168	Exome Capture	SY	LR15_N+	5.83497	1.62189	0.123428	C	A	0.295455
				SN	LR15_N+	6.91702	4622.36	0.220949
	770679	chrA07_770679	Exome Capture	SN	LR15_N+	6.05774	4259.44	0.203872	C	A	0.295455
	845296	chrA07_845296	60K	SN	Pre14_N-	5.65755	2350.32	0.190866	A	G	0.209302
	845337	chrA07_845337	60K	SN	Pre14_N-	5.65755	2350.32	0.190866	T	C	0.209302
	946955	chrA07_946955	60K	SN	LR15_N+	5.32746	3998.22	0.185576	T	C	0.186047
	992520	chrA07_992520	60K	SN	LR15_N+	5.32746	3998.22	0.185576	A	G	0.166667
	992688	chrA07_992688	60K	SN	LR15_N+	5.50993	4053	0.188805	T	A	0.146341
	992697	chrA07_992697	60K	SN	LR15_N+	5.50993	4053	0.188805	T	C	0.125
	992748	chrA07_992748	60K	SN	LR15_N+	5.50993	4053	0.188805	G	C	0.166667
	1009271	chrA07_1009271	Exome Capture	SN	LR15_N+	5.32746	3998.22	0.185576	G	C	0.128205
	20033023	chrA07_20033023	Exome Capture	SY	LR15_N+	5.46412	-1.57166	0.115643	C	A	0.837209
	20033025	chrA07_20033025	Exome Capture	SY	LR15_N+	5.46201	-1.57029	0.115458	C	T	0.818182
A09	3933991	chrA09_3933991	Exome Capture	SY	Yeb15_N+	5.62416	-2.54933	0.123984	A	G	1
				SN	EA	5.39738	-5838.32	0.187099
	4101935	chrA09_4101935	Exome Capture	SY	Yeb15_N+	5.62416	-2.54933	0.123984	G	A	1
				SN	EA	5.39738	-5838.32	0.187099
	4262399	chrA09_4262399	Exome Capture	SY	MET-22	5.6145	-1.76794	0.135415	G	C	1
	4262700	chrA09_4262700	Exome Capture	SY	MET-22	5.6145	-1.76794	0.135415	A	G	1
	4262872	chrA09_4262872	Exome Capture	SY	MET-22	5.6145	-1.76794	0.135415	G	A	1
	4280794	chrA09_4280794	Exome Capture	SY	Ver14_N+	6.00413	-2.36108	0.111687	T	G	1
					Ch14_N+	5.81104	-3.29171	0.123509
					Ch14_N-	5.37704	-2.62239	0.103134
					MET-22	5.51658	-1.76673	0.123522
					ED	5.64399	-1.53954	0.107264
	4281905	chrA09_4281905	Exome Capture	SY	Ver14_N+	6.00413	-2.36108	0.111687	T	C	1
					Ch14_N+	5.81104	-3.29171	0.123509
					Ch14_N-	5.37704	-2.62239	0.103134
					MET-22	5.51658	-1.76673	0.123522
					ED	5.64399	-1.53954	0.107264
	4282167	chrA09_4282167	Exome Capture	SY	Ver14_N+	6.00413	-2.36108	0.111687	T	A	1
					Ch14_N+	5.81104	-3.29171	0.123509
					Ch14_N-	5.37704	-2.62239	0.103134
					MET-22	5.51658	-1.76673	0.123522
					ED	5.64399	-1.53954	0.107264
	4282282	chrA09_4282282	Exome Capture	SY	Ver14_N+	6.00413	-2.36108	0.111687	G	T	1
					Ch14_N+	5.81104	-3.29171	0.123509
					Ch14_N-	5.37704	-2.62239	0.103134
					MET-22	5.51658	-1.76673	0.123522
					ED	5.64399	-1.53954	0.107264
	4282726	chrA09_4282726	Exome Capture	SY	Dij15_N-	5.51465	-2.65848	0.116455	T	C	1
					Ver14_N+	7.05058	-2.42598	0.134647
					Ch14_N+	5.9416	-3.14665	0.127606
					MET-22	5.44351	-1.7066	0.124343
					EA	5.3803	-2.29048	0.121817
					ED	5.94921	-1.49462	0.115776
	4284414	chrA09_4284414	Exome Capture	SY	Ver14_N+	5.54014	-2.19109	0.10479	T	C	1
					Ch14_N-	5.34811	-2.5393	0.10265
	4287271	chrA09_4287271	Exome Capture	SY	MET-22	5.51658	-1.76673	0.123522	C	T	1
	4287497	chrA09_4287497	Exome Capture	SY	MET-22	5.51658	-1.76673	0.123522	T	A	1
	4287716	chrA09_4287716	Exome Capture	SY	MET-22	5.51658	-1.76673	0.123522	C	G	1
	4287788	chrA09_4287788	Exome Capture	SY	MET-22	5.51658	-1.76673	0.123522	C	A	1
	4288229	chrA09_4288229	Exome Capture	SY	MET-22	5.51658	-1.76673	0.123522	C	G	1
	4288232	chrA09_4288232	Exome Capture	SY	MET-22	5.51658	-1.76673	0.123522	G	T	1
	4288691	chrA09_4288691	Exome Capture	SY	MET-22	5.51658	-1.76673	0.123522	T	A	1
	4365797	chrA09_4365797	60K	SY	Ver14_N+	5.40506	-2.19788	0.103688	C	T	0.978261
					Ch14_N-	5.3745	-2.56926	0.104006
	4367344	chrA09_4367344	60K	SY	Ver14_N+	5.40506	-2.19788	0.103688	A	T	0.978261
					Ch14_N-	5.3745	-2.56926	0.104006
	4384679	chrA09_4384679	Exome Capture	SY	Ver14_N+	5.40506	-2.19788	0.103688	C	T	0.978261
					Ch14_N-	5.3745	-2.56926	0.104006
	4389114	chrA09_4389114	60K	SY	Ver14_N+	5.40506	-2.19788	0.103688	A	G	0.978261
					Ch14_N-	5.3745	-2.56926	0.104006
	4391620	chrA09_4391620	Exome Capture	SY	Ver14_N+	5.40506	-2.19788	0.103688	T	G	0.978261
					Ch14_N-	5.3745	-2.56926	0.104006
	4431347	chrA09_4431347	Exome Capture	SY	Ver14_N+	5.40506	-2.19788	0.103688	A	G	0.978261
					Ch14_N-	5.3745	-2.56926	0.104006
	4495180	chrA09_4495180	Exome Capture	SY	Ch14_N+	5.70405	-2.97707	0.122276	G	T	0.978261
	4504817	chrA09_4504817	Exome Capture	SY	Dij15_N-	5.82432	-2.96852	0.11608	G	A	1
					Ver14_N+	6.09784	-2.38761	0.12005
					LR15_N+	6.28794	-2.30583	0.116863
					EA	5.49455	-2.53795	0.120618
A10	2515307	chrA10_2515307	Exome Capture	SN	Pre14_N-	5.88891	-2293.05	0.196407	G	C	1
					Ver14_N-	5.33456	-3110.24	0.186989
C02	60063520	chrC02_60063520	Exome Capture	SY	Yeb15_N+	6.00012	-3.16827	0.132186	C	A	1
	60615209	chrC02_60615209	Exome Capture	SY	Ver14_N+	6.18342	-2.57187	0.121242	A	C	1
					Yeb15_N+	5.80187	-3.04835	0.129385
C03	20140168	chrC03_20140168	Exome Capture	SY	Sel15_N+	5.41649	-1.94419	0.11709	A	G	0.813953
	20195966	chrC03_20195966	60K	SY	Sel15_N+	5.42294	-1.94861	0.117219	G	A	0.818182
	20217226	chrC03_20217226	Exome Capture	SY	Sel15_N+	5.42294	-1.94861	0.117219	C	G	0.840909
	20220366	chrC03_20220366	60K	SY	Sel15_N+	5.42294	-1.94861	0.117219	A	G	0.818182
	20226325	chrC03_20226325	60K	SY	Sel15_N+	5.42294	-1.94861	0.117219	A	G	0.818182
	20255423	chrC03_20255423	60K	SY	Sel15_N+	5.42294	-1.94861	0.117219	G	T	0.818182
	20259184	chrC03_20259184	60K	SY	Sel15_N+	5.42294	-1.94861	0.117219	G	A	0.813953
	20296937	chrC03_20296937	Exome Capture	SY	Sel15_N+	5.42294	-1.94861	0.117219	T	C	0.818182
	20809663	chrC03_20809663	Exome Capture	SY	Sel15_N+	5.62075	-1.94387	0.12024	G	A	0.804878
	23645808	chrC03_23645808	Exome Capture	SN	EC	5.70585	-3173.79	0.213911	G	C	0.978261
C04	6033108	chrC04_6033108	Exome Capture	SY	Pre15_N-	6.28134	-1.45303	0.133383	A	C	0.978261
	6036551	chrC04_6036551	Exome Capture	SY	Pre15_N-	5.97768	-1.41927	0.126689	T	C	0.977778
	6289953	chrC04_6289953	Exome Capture	SY	Dij15_N+	5.68822	-2.1463	0.125822	G	A	0.978261
					Pre15_N-	6.96431	-1.61525	0.148884
C08	37326511	chrC08_37326511	Exome Capture	SY	Ver14_N+	5.54453	-1.4796	0.116512	T	G	0.804348
	37326814	chrC08_37326814	Exome Capture	SY	Ver14_N+	5.54453	-1.4796	0.116512	A	C	0.790698
C09	2184690	chrC09_2184690	60K	SY	Ver14_N+	5.98593	-2.4264	0.115548	C	T	1
					Sel14_N-	5.87123	-2.95712	0.126375
					Md15_N+	5.79704	-2.80595	0.113169
	2240035	chrC09_2240035	60K	SY	Ver14_N+	5.98593	-2.4264	0.115548	C	T	1
					Sel14_N-	5.87123	-2.95712	0.126375
					Md15_N+	5.79704	-2.80595	0.113169
	2240376	chrC09_2240376	60K	SY	Ver14_N+	5.98593	-2.4264	0.115548	A	G	1
					Sel14_N-	5.87123	-2.95712	0.126375
					Md15_N+	5.79704	-2.80595	0.113169
	2718538	chrC09_2718538	Exome Capture	SY	Dij15_N-	6.17843	-3.1633	0.131167	A	G	1
					Ver14_N+	7.16897	-2.67327	0.139033
					EA	5.88394	-2.61021	0.131824
	2880167	chrC09_2880167	Exome Capture	SY	Dij15_N-	6.04689	-3.28912	0.119072	G	A	1
					Ver14_N+	8.81037	-3.14461	0.166942
					Sel14_N-	6.21868	-3.26274	0.131093
					Yeb15_N+	6.37046	-3.2952	0.13431
					Ch14_N+	5.70329	-3.62148	0.111958
					LR15_N+	5.41991	-2.36114	0.0968406
					Md15_N+	6.67379	-3.14461	0.125752
					EA	5.79376	-2.75922	0.124324
					EB	6.21048	-2.24296	0.129421
					EC	5.38632	-1.99696	0.1143
				SN	EA	5.7223	-7128.72	0.193922
					EB	5.40436	-5038.46	0.187584
	3137032	chrC09_3137032	Exome Capture	SY	Yeb15_N+	6.0274	-2.53063	0.132929	A	T	1
	3769226	chrC09_3769226	Exome Capture	SY	Ch14_N+	5.35497	-3.31495	0.116007	G	A	1
	4262196	chrC09_4262196	Exome Capture	SY	Ver14_N+	6.12528	-2.54966	0.109116	A	G	1
					Yeb15_N+	5.44258	-2.90421	0.109614
					Ch14_N+	5.76066	-3.50786	0.111527
				SN	EA	5.57406	-6735.68	0.18189
	4360271	chrC09_4360271	Exome Capture	SY	Ver14_N+	5.6613	-2.49858	0.105896	G	C	1
					Sel14_N-	5.30381	-2.95848	0.110791
					Yeb15_N+	6.5907	-3.26506	0.138061
					Ch14_N+	5.31106	-3.43453	0.105999
					LR15_N+	5.49127	-2.32994	0.0946581
				SN	EA	6.58883	-7430.61	0.204469
	4416279	chrC09_4416279	Exome Capture	SY	Ver14_N+	6.12528	-2.54966	0.109116	A	G	1
					Yeb15_N+	5.44258	-2.90421	0.109614
					Ch14_N+	5.76066	-3.50786	0.111527
				SN	EA	5.57406	-6735.68	0.18189
	4502245	chrC09_4502245	Exome Capture	SY	Ver14_N+	5.6613	-2.49858	0.105896	T	C	1
					Sel14_N-	5.30381	-2.95848	0.110791
					Yeb15_N+	6.5907	-3.26506	0.138061
					Ch14_N+	5.31106	-3.43453	0.105999
					LR15_N+	5.49127	-2.32994	0.0946581
				SN	EA	6.58883	-7430.61	0.204469
	4502272	chrC09_4502272	Exome Capture	SY	Ver14_N+	5.6613	-2.49858	0.105896	A	T	1
					Sel14_N-	5.30381	-2.95848	0.110791
					Yeb15_N+	6.5907	-3.26506	0.138061
					Ch14_N+	5.31106	-3.43453	0.105999
					LR15_N+	5.49127	-2.32994	0.0946581
				SN	EA	6.58883	-7430.61	0.204469
	4502548	chrC09_4502548	Exome Capture	SY	Ver14_N+	5.6613	-2.49858	0.105896	C	T	1
					Sel14_N-	5.30381	-2.95848	0.110791
					Yeb15_N+	6.5907	-3.26506	0.138061
					Ch14_N+	5.31106	-3.43453	0.105999
					LR15_N+	5.49127	-2.32994	0.0946581
				SN	EA	6.58883	-7430.61	0.204469
	4503005	chrC09_4503005	Exome Capture	SY	Ver14_N+	5.6613	-2.49858	0.105896	G	T	1
					Sel14_N-	5.30381	-2.95848	0.110791
					Yeb15_N+	6.5907	-3.26506	0.138061
					Ch14_N+	5.31106	-3.43453	0.105999
					LR15_N+	5.49127	-2.32994	0.0946581
				SN	EA	6.58883	-7430.61	0.204469
	4503055	chrC09_4503055	Exome Capture	SY	Ver14_N+	5.6613	-2.49858	0.105896	T	C	1
					Sel14_N-	5.30381	-2.95848	0.110791
					Yeb15_N+	6.5907	-3.26506	0.138061
					Ch14_N+	5.31106	-3.43453	0.105999
					LR15_N+	5.49127	-2.32994	0.0946581
				SN	EA	6.58883	-7430.61	0.204469
	4503430	chrC09_4503430	Exome Capture	SY	Ver14_N+	5.6613	-2.49858	0.105896	T	C	1
					Sel14_N-	5.30381	-2.95848	0.110791
					Yeb15_N+	6.5907	-3.26506	0.138061
					Ch14_N+	5.31106	-3.43453	0.105999
					LR15_N+	5.49127	-2.32994	0.0946581
				SN	EA	6.58883	-7430.61	0.204469
	4503876	chrC09_4503876	Exome Capture	SY	Ver14_N+	5.6613	-2.49858	0.105896	A	G	1
					Sel14_N-	5.30381	-2.95848	0.110791
					Yeb15_N+	6.5907	-3.26506	0.138061
					Ch14_N+	5.31106	-3.43453	0.105999
					LR15_N+	5.49127	-2.32994	0.0946581
				SN	EA	6.58883	-7430.61	0.204469
	4510264	chrC09_4510264	Exome Capture	SY	Ver14_N+	5.6613	-2.49858	0.105896	C	G	1
					Sel14_N-	5.30381	-2.95848	0.110791
					Yeb15_N+	6.5907	-3.26506	0.138061
					Ch14_N+	5.31106	-3.43453	0.105999
					LR15_N+	5.49127	-2.32994	0.0946581
				SN	EA	6.58883	-7430.61	0.204469
	4511229	chrC09_4511229	Exome Capture	SY	Ver14_N+	5.6613	-2.49858	0.105896	T	C	1
					Sel14_N-	5.30381	-2.95848	0.110791
					Yeb15_N+	6.5907	-3.26506	0.138061
					Ch14_N+	5.31106	-3.43453	0.105999
					LR15_N+	5.49127	-2.32994	0.0946581
				SN	EA	6.58883	-7430.61	0.204469
	51377310	chrC09_51377310	Exome Capture	SY	Ver14_N-	5.43692	1.61691	0.113818	T	G	0.355556
(a) The allelic effect correspond to the subsitution effect of the major allele by the minor allele at the considered SNP.
**the allele indicated in bold in the major vs minor allele columns corresponds to the favorable allele at the considered lous.

## Sheet: Supp Data 5
Corlouer et al.
Supplemental Data 5.Description of the haploblocks of the P173 panel per genomic regions (all chromosomes and QTL).
genomic region	Block number	mean block size (kb)	min block size (Kb)	max block size (kb)	mean number of marker per block	min number of marker per block	max number of marker per block
chromosome A01	417	44.4425	0.003	924.827	13.964	3	232
chromosome A02	409	52.05	0.014	1000	18.4156	3	283
chromosome A03	946	33.2693	0.007	999.872	16.2082	3	274
chromosome A04	358	49.1287	0.028	992.87	17.9609	3	230
chromosome A05	472	53.3837	0.034	999.88	20.6864	3	199
chromosome A06	515	47.3952	0.02	999.998	21.2388	3	433
chromosome A07	473	50.8431	0.047	999.428	21.2368	3	293
chromosome A08	260	73.7568	0.024	999.99	25.1077	3	267
chromosome A09	244	124.511	0.009	999.992	30.2623	3	268
chromosome A10	416	41.5841	0.005	999.991	19.7428	3	427
chromosome C01	181	238.676	0.121	1000	66.5691	3	450
chromosome C02	202	156.851	0.055	999.916	29.703	3	286
chromosome C03	397	138.326	0.016	1000	43.0479	3	381
chromosome C04	318	140.987	0.034	1000	36.0377	3	509
chromosome C05	243	118.077	0.042	1000	25.2181	3	410
chromosome C06	182	162.804	0.102	1000	36.8022	3	298
chromosome C07	317	85.4316	0.086	999.658	26.5741	3	230
chromosome C08	215	123.002	0.207	1000	35.5163	3	237
chromosome C09	198	212.72	0.062	999.976	33.3182	3	241
QA07a	24	32.9645	0.098	187.721	13.8333	3	86
QA09	2	370.999	239.796	502.201	115	94	136
AC09a	8	291.788	8.263	999.864	60	8	194

## Sheet: Supp Fig1
Corlouer et al.

## Sheet: Supp Fig2
Corlouer et al.
